# Supplementary material for: Efficacy of Cold Atmospheric Plasma vs. Chemotherapy in Triple-Negative Breast Cancer: A Systematic Review
Source: Int J Mol Sci. 2024 Mar 13;25(6):3254. doi: 10.3390/ijms25063254 (PMC10970295; doi:10.3390/ijms25063254)
Supplement: Supplementary file 1 [file ijms-25-03254-s001.zip]

Archive with 1 entries (1 files):
- ijms-2851679-supplementary.pdf
